# Supplementary material for: Sleep Patterns, Social Media Usage, and Dietary Habits during COVID-19 Lockdown in Mexico: A Cross-Sectional Study
Source: Behav Sci (Basel). 2024 Oct 8;14(10):906. doi: 10.3390/bs14100906 (PMC11504667; doi:10.3390/bs14100906)
Supplement: Supplementary file 1 [file behavsci-14-00906-s001.zip]

Archive with 1 entries (1 files):
- behavsci-3168276-supplementary.pdf
